# Supplementary material for: Identification of the Natural Transformation Genes in Riemerella anatipestifer by Random Transposon Mutagenesis
Source: Front Microbiol. 2021 Sep 9;12:712198. doi: 10.3389/fmicb.2021.712198 (PMC8459023; doi:10.3389/fmicb.2021.712198)
Supplement: Supplementary file 2 [file Table_4.XLSX]

## Sheet: RA0C_RS04920 homologs
Phylum	Class	Family	Genus	Species	Protein ID	Query cover	Identity
Bacteroidetes	Flavobacteriia	Flavobacteriaceae	Riemerella	Riemerella columbina	WP_018674952.1	1	0.6063
			Chryseobacterium	Chryseobacterium sp. H3056	WP_123266044.1	1	0.4301
			Elizabethkingia	Elizabethkingia anophelis	WP_078676938.1	0.98	0.4195
			Flavobacterium	Flavobacterium sp. B17	WP_042720145.1	0.97	0.4015
			Bergeyella	Bergeyella zoohelcum	WP_125150962.1	1	0.3822
			Ornithobacterium	Ornithobacterium hominis	WP_133297985.1	0.98	0.36
			Empedobacter	Empedobacter tilapiae	WP_135834816.1	0.61	0.4247
			Weeksella	Weeksella virosa	WP_115041902.1	0.59	0.4105
			Ulvibacter	Ulvibacter litoralis	WP_093140441.1	0.97	0.3291
			Mesonia	Mesonia sp. K4-1	WP_147863439.1	0.98	0.3305
			Aequorivita	Aequorivita capsosiphonis	WP_026450940.1	0.99	0.3188
			Algoriella	Algoriella xinjiangensis	WP_092906665.1	0.59	0.4196
			Empedobacter	Empedobacter stercoris	WP_171623272.1	0.61	0.3805
			Cellulophaga				0.3197
			Gelidibacter				0.3552
			Polaribacter	Polaribacter sp.	WP_187482358.1	0.98	0.288
			Psychroflexus	Psychroflexus sp.	WP_138930994.1	0.85	0.3012
			Psychroserpens	Psychroserpens mesophilus	WP_040246855.1	0.99	0.3004
			Capnocytophaga	Capnocytophaga sp. H2931	ATA74448.1	0.97	0.2917
	Bacteroidetes	Bacteroidales	Tenuifilaceae	Tenuifilum thalassicum	WP_173075789.1	0.99	0.2905
	Sphingobacteriia	Sphingobacteriales		Sphingobacteriales bacterium	RYD89330.1	0.73	0.3102
Cyanobacteria	Cyanobacteria	Nostocaceae	Nostoc	Nostoc linckia	WP_099077222.1	0.99	0.3085
Proteobacteria	Gammaproteobacteria			Gammaproteobacteria bacterium	MAC87335.1	0.99	0.2851
		Alteromonadales	Alteromonadaceae	Alteromonas sp.	MAO08557.1	0.7	0.2923
Fusobacteria	Fusobacteriia			Fusobacteria bacterium	RUA06086.1	0.93	0.255

## Sheet: RA0C_RS04915 homologs
Phylum	Class	Family	Genus	Species	Protein ID	Query cover	Identity
Bacteroidetes	Flavobacteriia	Flavobacteriaceae	Riemerella	Riemerella columbina	WP_018674951.1	1	0.7701
			Chryseobacterium	Chryseobacterium polytrichastri	WP_073292455.1	1	0.659
			Amniculibacterium	Amniculibacterium aquaticum	WP_124640340.1	1	0.6391
			Elizabethkingia	Elizabethkingia anophelis	WP_024567182.1	1	0.6336
			Soonwooa	Soonwooa buanensis	WP_079667741.1	1	0.6198
			Flavobacterium	Flavobacterium sp. B17	WP_042720144.1	1	0.5964
			Bergeyella	Bergeyella zoohelcum	WP_125150963.1	1	0.6046
			Cellulophaga	Cellulophaga sp.	WP_165749436.1	1	0.3372
			Capnocytophaga	Capnocytophaga canimorsus	WP_126321607.1	0.98	0.3362
			Apibacter	Apibacter adventoris	WP_146105680.1	1	0.4167
			Gelidibacter	Gelidibacter japonicus	WP_163516125.1	0.99	0.3499
			Psychroserpens	Psychroserpens damuponensis	WP_040279708.1	0.99	0.3568
			Empedobacter	Empedobacter falsenii	WP_125350015.1	1	0.4249
			Psychroflexus	Psychroflexus planctonicus	WP_188458267.1	1	0.32
			Vaginella	Vaginella massiliensis	WP_094745846.1	0.97	0.4124
			Polaribacter	Polaribacter haliotis	WP_088353788.1	0.99	0.351
			Ornithobacterium	Ornithobacterium rhinotracheale	AIP99282.1	0.99	0.4134
			Algoriella	Algoriella xinjiangensis	WP_092906663.1	1	0.3977
			Chishuiella	Chishuiella changwenlii	WP_072932499.1	0.97	0.4019
			Weeksella	Weeksella massiliensis	WP_051955129.1	0.97	0.3996
			Moheibacter	Moheibacter sediminis	WP_084015359.1	0.99	0.3983
			Mangrovimonas	Mangrovimonas xylaniphaga	WP_053976373.1	0.99	0.3608
			Kordia	Kordia jejudonensis	WP_046758869.1	0.99	0.3574

## Sheet: RA0C_RS02645 homologs
Phylum	Class	Family	Genus	Species	Protein ID	Query cover	Identity
Bacteroidetes	Flavobacteria	Flavobacteriaceae	Riemerella	Riemerella columbina	WP_018674576.1	1	0.5674
			Chryseobacterium	Chryseobacterium sp. ON_d1	WP_142725943.1	0.97	0.5229
			Bergeyella	Bergeyella cardium	WP_160224293.1	0.99	0.4865
			Flavobacterium	Flavobacterium sp. B17	WP_042721288.1	0.96	0.4694
			Elizabethkingia	Elizabethkingia meningoseptica	AQX05589.1	0.98	0.4628
			Amniculibacterium	Amniculibacterium aquaticum	WP_124640813.1	0.85	0.486
			Empedobacter	Empedobacter brevis	WP_159156680.1	0.73	0.4317
			Apibacter	Apibacter adventoris	WP_181042883.1	0.8	0.3639
			Algoriella	Algoriella xinjiangensis	WP_092906958.1	0.74	0.3981
			Weeksella	Weeksella massiliensis	WP_051954996.1	0.8	0.382
			Vaginella	Vaginella massiliensis	WP_068597550.1	0.69	0.4408
			Moheibacter	Moheibacter sediminis	WP_084016820.1	0.73	0.4113
			Ornithobacterium	Ornithobacterium hominis	SZD72131.1	0.83	0.3713
			Cellulophaga	Cellulophaga sp. BC115SP	WP_166550994.1	0.52	0.2333
			Capnocytophaga	Capnocytophaga gingivalis	WP_050769236.1	0.54	0.254
			Gelidibacter	Gelidibacter algens	WP_066437598.1	0.49	0.248
			Polaribacter	Polaribacter atrinae	WP_068450815.1	0.42	0.2446
			Psychroserpens	Psychroserpens jangbogonensis	WP_033958972.1	0.3	0.2759
	Bacteroidetes	Bacteroidales	Rikenellaceae	Alistipes sp. cv1	WP_101571746.1	0.75	0.2867
	Sphingobacteria	Sphingobacteriia	Pedobacter	Pedobacter sp.	RZK59293.1	0.84	0.3408
Firmicutes	Clostridia	Clostridiales	Faecalibacterium	Faecalibacterium prausnitzii	VDR34157.1	0.75	0.297
Proteobacteria	Alphaproteobacteria	Rhizobiales	Agrobacterium	Agrobacterium tumefaciens	NTE00074.1	0.78	0.3514
	Gammaproteobacteria	Enterobacterales	Citrobacter	Citrobacter freundii	PZR28966.1	0.8	0.3026
			Escherichia	Escherichia coli	MSI13697.1	0.79	0.2806
	Betaproteobacteria	Rhodocyclaceae	Azospira	Dechlorosoma suillum	PZR39218.1	0.78	0.2749
Actinobacteria	Actinobacteria	Microbacteriaceae	Hymenobacter	Hymenobacter sp. Fur1	WP_144848190.1	0.83	0.2357

## Sheet: RA0C_RS09020 homologs
Phylum	Class	Family	Genus	Species	Protein ID	Query cover	Identity
Bacteroidetes	Flavobacteriia	Flavobacteriaceae	Riemerella	Riemerella columbina	WP_026315688.1	0.98	0.7643
			Chryseobacterium	Chryseobacterium mulctrae	WP_139419742.1	0.98	0.7214
			Flavobacterium	Flavobacterium sp. B17	WP_042719792.1	0.98	0.7126
			Amniculibacterium	Amniculibacterium aquaticum	WP_124640652.1	0.98	0.6944
			Elizabethkingia	Elizabethkingia ursingii	WP_078404025.1	0.98	0.6895
			Soonwooa	Soonwooa buanensis	WP_079666935.1	0.98	0.6593
			Bergeyella	Bergeyella cardium	QHN65450.1	1	0.6432
			Moheibacter	Moheibacter sediminis	WP_084016134.1	0.95	0.5931
			Apibacter	Apibacter adventoris	WP_105193462.1	0.95	0.5755
			Capnocytophaga	Capnocytophaga cynodegmi	WP_041994461.1	0.95	0.5792
			Algoriella	Algoriella xinjiangensis	WP_092906387.1	0.96	0.5627
			Ornithobacterium	Ornithobacterium rhinotracheale	WP_153828525.1	0.9	0.6037
			Mesonia	Mesonia hippocampi	WP_183477408.1	0.9	0.5995
			Tenacibaculum	Tenacibaculum maritimum	CAA0149551.1	0.98	0.5422
			Myroides	Myroides sp. N17-2	WP_121966304.1	0.96	0.5421
			Chishuiella	Chishuiella changwenlii	WP_072933546.1	0.95	0.5542
			Tamlana	Tamlana crocina	WP_167919077.1	0.89	0.5764
			Cellulophaga	Cellulophaga fucicola	WP_072303149.1	0.9	0.5242
			Mariniflexile	Mariniflexile sp. M5A1M	WP_157208783.1	0.93	0.5644
			Weeksella	Weeksella massiliensis	WP_032132540.1	0.97	0.5335
			Gelidibacter	Gelidibacter sediminis	WP_133758348.1	0.9	0.571
			Empedobacter	Empedobacter falsenii	WP_180904945.1	0.96	0.5477
			Psychroserpens	Psychroserpens damuponensis	WP_040278831.1	0.95	0.5396
			Psychroflexus	Psychroflexus salis	WP_188405156.1	0.91	0.5479
			Myroides	Myroides marinus	WP_074746948.1	0.96	0.5371
			Polaribacter	Polaribacter butkevichii	WP_105048056.1	0.9	0.5338
Proteobacteria	Betaproteobacteria	Neisseriaceae		Neisseriales bacterium	HCY39688.1	0.87	0.4776
	Epsilonproteobacteria		Sulfurovum	Sulfurovum lithotrophicum	WP_052746120.1	0.96	0.521
	Gammaproteobacteria	Pseudoalteromonadaceae	Pseudoalteromonas	Pseudoalteromonas sp. T1lg23B	WP_105167603.1	0.95	0.5013
		Colwelliaceae	Colwellia	Colwellia sp.	PHR36578.1	0.89	0.5094
		Microbulbiferaceae	Microbulbifer	Microbulbifer thermotolerans	WP_067151860.1	0.9	0.4827
		Alteromonadaceae	Salinimonas	Salinimonas chungwhensis	WP_018982602.1	0.89	0.456
		Chromatiaceae	Rheinheimera	Rheinheimera sp. YQF-2	WP_173501121.1	0.95	0.4662
Firmicutes	Clostridia	Lachnospiraceae		Lachnospiraceae bacterium	PWL95651.1	0.89	0.5147
	Erysipelotrichia	Erysipelotrichaceae	Catenibacterium	Catenibacterium mitsuokai	CUN43157.1	0.89	0.4654
